# Supplementary material for: Development of Masitinib Derivatives with Enhanced Mpro Ligand Efficiency and Reduced Cytotoxicity
Source: Molecules. 2023 Sep 15;28(18):6643. doi: 10.3390/molecules28186643 (PMC10536273; doi:10.3390/molecules28186643)
Supplement: Supplementary file 1 [file molecules-28-06643-s001.zip]

Archive with 1 entries (1 files):
- molecules-2564820-supplementary.pdf
